# Supplementary material for: Association of latent class analysis-derived subphenotypes of acute kidney injury with mortality in critically ill patients with cardiovascular disease: a retrospective cohort study
Source: BMC Cardiovasc Disord. 2022 Apr 7;22:154. doi: 10.1186/s12872-022-02587-9 (PMC8991678; doi:10.1186/s12872-022-02587-9)
Supplement: Supplementary file 1 — Additional file 1: Table S1. The association between each variable and 28-day mortality by univariate logistic regression. [file 12872_2022_2587_MOESM1_ESM.xlsx]

## Sheet: Sheet1
Table S1 The association between each variable and 28-day mortality by univariate logistic regression
		OR	95% CI	p
Age		1.034	1.026-1.041	<0.001
Male		0.683	0.579-0.805	<0.001
Body mass index		0.982	0.969-0.995	0.005
CSRU		0.188	0.158-0.224	<0.001
Heart rate		1.023	1.017-1.030	<0.001
Respiratory rate		1.159	1.136-1.184	<0.001
SpO2		0.835	0.804-0.867	<0.001
Temperature		0.725	0.633-0.830	<0.001
Glucose		1.013	1.011-1.015	<0.001
Systolic blood pressure		0.975	0.968-0.982	<0.001
Diastolic blood pressure		0.996	0.986-1.005	0.386
Urine output		0.999	0.999-0.999	<0.001
Ventilation		0.622	0.523-0.739	<0.001
Vasopressor		0.645	0.548-0.760	<0.001
Sedative		0.505	0.428-0.597	<0.001
Furosemide		0.536	0.405-0.709	<0.001
CAD		0.358	0.303-0.423	<0.001
Atrial fibrillation		1.188	1.008-1.399	0.039
CHF		2.235	1.897-2.633	<0.001
Hypertension		1.491	1.180-1.884	<0.001
Stroke		1.668	1.264-2.202	<0.001
Sepsis		5.028	4.271-5.947	<0.001
Diabetes		0.817	0.684-0.978	0.027
COPD		2.261	1.850-2.763	<0.001
Renal disease		1.682	1.346-2.101	<0.001
Liver disease		3.008	1.996-4.533	<0.001
Malignancy		2.417	1.905-3.066	<0.001
Cardiopulmonary bypass		0.106	0.085-0.132	<0.001
CABG		0.132	0.102-0.170	<0.001
Left heart catheterization		0.857	0.722-1.017	0.078
White blood cell count		1.053	1.041-1.065	<0.001
Hemoglobin		1.122	1.081-1.164	<0.001
Platelet		1.003	1.003-1.004	<0.001
Chloride		0.918	0.905-0.931	<0.001
Sodium		1.027	1.005-1.050	0.016
Potassium		0.882	0.794-0.981	0.02
BUN		1.031	1.027-1.035	<0.001
Bicarbonate		0.88	0.860-0.900	<0.001
Creatinine		1.261	1.203-1.322	<0.001
SAPS Ⅱ		1.07	1.064-1.077	<0.001
SOFA		1.232	1.201-1.265	<0.001
Elixhauser comorbidity score		1.073	1.061-1.086	<0.001
AKI stage	Stage 1	Reference
	Stage 2	1.648	1.302-2.085	<0.001
	Stage 3	8.001	6.258-10.230	<0.001
AKI class	Class 1	Reference
	Class 2	3.108	2.149-4.495	<0.001
	Class 3	11.274	8.383-15.145	<0.001
	Class 4	21.057	15.063-29.436	<0.001
AKI, acute kidney injury; CSRU, cardiac surgery recovery unit; CAD, coronary artery disease; CHF, congestive heart failure; COPD, chronic obstructive pulmonary disease; CABG, coronary artery bypass grafting; BUN, blood urea nitrogen; SAPS Ⅱ, Simplified Acute Physiology Score Ⅱ; SOFA, Sequential Organ Failure Assessment; OR, odds ratio; CI, confidence interval.
